# Supplementary material for: Synthesis of Superionic Conductive Li1+x+yAlxSiyTi2−xP3−yO12 Solid Electrolytes
Source: Nanomaterials (Basel). 2022 Mar 31;12(7):1158. doi: 10.3390/nano12071158 (PMC9000703; doi:10.3390/nano12071158)
Supplement: Supplementary file 1 [file nanomaterials-12-01158-s001.zip]

Archive with 1 entries (1 files):
- nanomaterials-1648639-supplementary.pdf
